# Supplementary material for: HPV16 E6-specific T cell response and HLA-A alleles are related to the prognosis of patients with cervical cancer
Source: Infect Agent Cancer. 2021 Sep 16;16:61. doi: 10.1186/s13027-021-00395-y (PMC8447512; doi:10.1186/s13027-021-00395-y)
Supplement: Supplementary file 2 — Additional file 2. Detailed positive information of HPV16 E7 single peptide-specific T cell response in each patient. [file 13027_2021_395_MOESM2_ESM.xlsx]

## Sheet: Sheet1
Positive reaction	E7 peptide-1	E7 peptide-2	E7 peptide-3	E7 peptide-4	E7 peptide-5	E7 peptide-6	E7 peptide-7	E7 peptide-8	E7 peptide-9	E7 peptide-10	E7 peptide-11
Patient 1	-	-	-	-	-	-	-	-	-	-	-
Patient 2	-	-	-	-	-	-	-	-	-	-	-
Patient 3	-	-	-	-	-	-	-	-	-	-	-
Patient 4	-	-	-	-	-	-	-	-	-	-	-
Patient 5	+	-	-	-	-	-	+	-	-	+	+
Patient 6	-	-	-	-	-	-	-	-	-	-	-
Patient 7	-	-	-	-	-	-	-	-	-	-	-
Patient 8	-	-	-	-	-	-	+	-	-	-	-
Patient 9	-	-	-	-	-	-	-	-	-	-	-
Patient 10	-	-	-	-	-	-	-	-	-	-	-
Patient 11	-	-	-	-	-	-	-	-	-	-	-
Patient 12	-	-	-	-	-	-	-	-	-	-	-
Patient 13	-	-	-	-	-	-	-	-	-	-	-
Patient 14	-	-	-	-	-	-	-	+	-	+	-
Patient 15	-	-	-	-	-	-	-	-	-	-	-
Patient 16	-	-	-	-	-	-	-	-	+	+	-
Patient 17	-	-	-	+	-	-	-	-	-	-	-
Patient 18	-	-	-	-	-	-	-	-	+	-	-
Patient 19	-	-	-	-	-	-	-	-	-	-	-
Patient 20	-	-	-	-	+	-	+	-	-	-	+
Patient 21	-	-	-	-	-	-	-	-	-	-	-
Patient 22	-	-	-	-	-	-	-	-	-	-	-
Patient 23	-	-	-	-	-	-	-	-	-	-	-
Patient 24	-	-	-	-	-	-	-	-	-	-	-
Patient 25	-	-	-	-	-	-	-	-	-	-	-
Patient 26	-	-	-	-	-	-	-	-	-	-	-
Patient 27	-	-	-	-	-	-	-	-	-	-	-
Patient 28	+	-	-	-	-	-	-	-	-	+	-
Patient 29	-	-	-	+	-	-	-	-	-	-	-
Patient 30	+	+	+	+	+	+	+	+	+	+	+
Patient 31	-	-	-	-	-	-	-	-	-	-	-
Patient 32	-	-	-	-	-	-	-	-	-	-	-
Patient 33	-	-	-	-	-	-	-	-	-	-	-
Patient 34	-	-	-	-	-	-	-	-	+	-	-
Patient 35	-	-	-	-	-	-	-	-	-	-	-
Patient 36	-	-	-	-	-	-	-	-	-	-	-
Patient 37	-	-	-	-	-	-	-	-	-	-	-
Patient 38	-	-	-	+	-	-	-	-	-	-	-
Patient 39	-	-	-	-	-	-	-	-	-	-	-
Patient 40	-	-	-	-	-	-	-	-	-	-	-
Patient 41	+	+	+	+	+	+	+	+	+	+	+
Patient 42	-	-	-	-	-	-	-	-	-	-	-
Patient 43	-	-	-	-	-	-	-	-	-	-	-
Patient 44	-	-	-	-	-	-	-	-	-	-	-
Patient 45	+	+	-	-	+	-	-	+	+	-	+
Patient 46	-	-	-	-	-	-	-	-	-	-	-
Patient 47	-	-	-	-	-	-	-	-	-	-	-
Patient 48	+	+	+	+	+	+	+	+	+	+	+
Patient 49	+	+	+	+	+	+	+	+	+	+	+
Patient 50	-	-	-	-	-	-	-	-	-	-	-
Patient 51	-	-	-	-	-	-	-	-	-	-	-
Patient 52	-	-	+	+	-	-	+	-	-	-	-
Patient 53	+	-	-	-	-	-	-	+	-	+	-
Patient 54	-	-	-	-	-	-	-	-	-	-	+
Patient 55	-	-	-	-	-	-	-	-	-	-	+
Patient 56	+	+	+	+	+	+	+	+	+	+	+
Patient 57	-	-	-	-	-	-	-	-	-	-	-
Patient 58	-	-	-	+	-	-	-	-	-	-	-
Patient 59	-	+	+	-	+	-	-	-	-	+	-
Patient 60	-	-	-	-	-	-	-	-	-	-	-
Patient 61	+	+	+	+	+	+	-	+	+	-	+
Patient 62	-	-	-	-	-	-	-	-	-	-	-
Patient 63	-	-	-	-	-	-	-	-	-	-	-
Patient 64	-	-	-	-	-	-	-	-	-	-	-
Patient 65	-	-	-	-	-	-	-	-	-	-	+
Patient 66	-	-	-	-	-	-	-	-	-	-	-
Patient 67	-	-	-	-	-	-	-	-	-	-	-
Patient 68	-	-	-	-	-	-	-	-	-	-	-
Patient 69	-	-	-	-	-	-	-	-	-	-	-
Patient 70	+	-	-	-	-	+	-	-	-	-	-
Patient 71	-	-	-	-	-	-	-	-	-	-	-
Patient 72	-	-	-	-	-	-	-	-	-	-	-
Patient 73	+	-	-	+	-	-	-	-	-	-	-
Patient 74	-	-	-	-	-	-	-	-	-	-	-
Patient 75	-	+	-	-	-	-	-	-	-	+	-
Patient 76	-	-	-	-	-	-	-	-	-	-	-
